# Supplementary material for: A cell cycle-dependent CRISPR-Cas9 activation system based on an anti-CRISPR protein shows improved genome editing accuracy
Source: Commun Biol. 2020 Oct 23;3:601. doi: 10.1038/s42003-020-01340-2 (PMC7584632; doi:10.1038/s42003-020-01340-2)
Supplement: Supplementary file 4 — Supplementary Data [file 42003_2020_1340_MOESM4_ESM.xlsx]

## Sheet: Fig 3 thymidine release AcrIIA4
AcrIIA4	0	3	6	9	12	15	(h)
Actin	3.41331e+06	2.93877e+06	2.6922e+06	5.49897e+06	3.78684e+06	3.98974e+06
ActIIA4	1.71086e+06	1.77387e+06	1.79704e+06	2.65484e+06	1.69276e+06	2.25125e+06
	0.501232	0.60361	0.667501	0.482788	0.447012	0.564261
AcrIIA4/b-actin	1	1.20425	1.33172	0.963203	0.891828	1.12575
AcrIIA4-Cdt1
Actin	3.60514e+06	5.32493e+06	3.3642e+06	5.34266e+06	6.88242e+06	5.50832e+06
ActIIA4	5.67041e+06	1.05375e+07	3.41968e+06	6.11665e+06	1.133e+07	1.53225e+07
	1.57287	1.9789	1.01649	1.14487	1.64622	2.78171
AcrIIA4/b-actin	1	1.25815	0.646266	0.727886	1.04663	1.76856

## Sheet: Fig 3 Nocodazole release AcrIIA
AcrIIA4	0	3	6	9	12	15	(h)
Actin	3.14268e+06	4.95258e+06	2.45342e+06	4.07752e+06	3.15249e+06	990718
ActIIA4	1.53116e+06	2.88881e+06	1.12384e+06	2.14852e+06	1.35661e+06	952125
	0.487214	0.583294	0.458071	0.526918	0.430331	0.961046
AcrIIA4/b-actin	1	1.1972	0.940185	1.08149	0.883249	1.97253
AcrIIA4-Cdt1
Actin	3.19566e+06	2.95284e+06	1.83669e+06	1.66193e+06	476475	2.78348e+06
ActIIA4	1.49071e+07	1.67236e+07	1.05288e+07	1.63216e+07	7.17222e+06	1.84609e+07
	4.66478	5.66356	5.73249	9.82091	15.0527	6.63232
AcrIIA4/b-actin	1	1.21411	1.22889	2.10533	3.22688	1.42179

## Sheet: Fig 3 thymidine release Cas9
AcrIIA4-2A-Cas9	0	3	6	9	12	15	(h)
Actin	3.49007e+06	2.73544e+06	3.16636e+06	4.14888e+06	3.84141e+06	4044874
Cas9	536097	290485	209216	363180	453777	415329
	0.153606	0.106193	0.0660747	0.0875369	0.118128	0.10268
Cas9/b-actin	1	0.691333	0.430156	0.569878	0.769028	0.668464
AcrIIA4-Cdt1-2A-Cas9
Actin	5.01901e+06	7.16686e+06	4.51802e+06	6.29974e+06	8.17919e+06	7.90978e+06	(h)
Cas9	763445	1.63074e+06	269427	787004	895819	341477
	0.152111	0.227538	0.0596338	0.124926	0.109524	0.0431715
Cas9/b-actin	1	1.49587	0.392042	0.821286	0.720029	0.283816

## Sheet: Fig 3 nocodazole release Cas9
AcrIIA4-2A-Cas9	0	3	6	9	12	15	(h)
Actin	5.96265e+06	8.01944e+06	6.00986e+06	8.44261e+06	8.27936e+06	5.43589e+06
Cas9	2.21375e+06	4.04013e+06	2.03137e+06	3.48369e+06	3.49267e+06	2.87544e+06
	0.371269	0.503793	0.338006	0.412632	0.421852	0.528973
Cas9/β-actin	1	1.35695	0.910407	1.11141	1.13624	1.42477
AcrIIA4-Cdt1-2A-Cas9
Actin	1.02167e+07	1.01404e+07	9.02594e+06	9.59367e+06	5.33636e+06	1.23565e+07
Cas9	3.66104e+06	3.29464e+06	2.83327e+06	2.09723e+06	1.15886e+06	1.731e+06
	0.358337	0.324903	0.313903	0.218606	0.217163	0.140089
Cas9/β-actin	1	0.906696	0.875998	0.610055	0.606029	0.39094

## Sheet: Fig 6b AAVS1 20 nt efficiency
Efficiency	Editing_Type	Samples
7.78205	Target_precise_editing	Cas9
7.27026	Target_precise_editing	Cas9
7.04587	Target_precise_editing	Cas9
9.64072	Target_precise_editing	Cas9
7.99022	Target_precise_editing	Cas9
10.0838	Target_precise_editing	Cas9
36.6478	Target_mutation	Cas9
6.49371	Target_mutation	Cas9
9.2147	Target_mutation	Cas9
14.9918	Target_mutation	Cas9
6.0002	Target_mutation	Cas9
0.515833	Target_mutation	Cas9
3.38	Off_target_mutation	Cas9
3.74345	Off_target_mutation	Cas9
0.454945	Off_target_mutation	Cas9
0.864829	Off_target_mutation	Cas9
0	Target_precise_editing	AcrIIA4_2A_Cas9
0.38965	Target_precise_editing	AcrIIA4_2A_Cas9
0	Target_precise_editing	AcrIIA4_2A_Cas9
0.631805	Target_mutation	AcrIIA4_2A_Cas9
0.914247	Target_mutation	AcrIIA4_2A_Cas9
0	Target_mutation	AcrIIA4_2A_Cas9
0	Off_target_mutation	AcrIIA4_2A_Cas9
0	Off_target_mutation	AcrIIA4_2A_Cas9
0	Off_target_mutation	AcrIIA4_2A_Cas9
10.8099	Target_precise_editing	AcrIIA4_Cdt1_2A_Cas9
12.9516	Target_HDR	AcrIIA4_Cdt1_2A_Cas9
11.7356	Target_HDR	AcrIIA4_Cdt1_2A_Cas9
22.6132	Target_HDR	AcrIIA4_Cdt1_2A_Cas9
12.3825	Target_HDR	AcrIIA4_Cdt1_2A_Cas9
16.2483	Target_HDR	AcrIIA4_Cdt1_2A_Cas9
27.0729	Target_T7E1	AcrIIA4_Cdt1_2A_Cas9
19.6654	Target_T7E1	AcrIIA4_Cdt1_2A_Cas9
5.00843	Target_T7E1	AcrIIA4_Cdt1_2A_Cas9
2.87394	Target_T7E1	AcrIIA4_Cdt1_2A_Cas9
31.3276	Target_T7E1	AcrIIA4_Cdt1_2A_Cas9
9.5096	Target_T7E1	AcrIIA4_Cdt1_2A_Cas9
0.625073	Off_target_NHEJ	AcrIIA4_Cdt1_2A_Cas9
1.07847	Off_target_NHEJ	AcrIIA4_Cdt1_2A_Cas9
0.320745	Off_target_NHEJ	AcrIIA4_Cdt1_2A_Cas9
0	Off_target_NHEJ	AcrIIA4_Cdt1_2A_Cas9
0.617036	Off_target_NHEJ	AcrIIA4_Cdt1_2A_Cas9
0	Off_target_NHEJ	AcrIIA4_Cdt1_2A_Cas9

## Sheet: Fig 6c EMX1 20nt efficiency
Efficiency	Editing_Type	Samples
4.30072	Target_HDR	Cas9
2.24397	Target_HDR	Cas9
1.22195	Target_HDR	Cas9
2.64801	Target_HDR	Cas9
1.81381	Target_HDR	Cas9
0.862544	Target_HDR	Cas9
5.64692	Target_T7E1	Cas9
6.14961	Target_T7E1	Cas9
4.19856	Target_T7E1	Cas9
1.1257	Target_T7E1	Cas9
2.50146	Target_T7E1	Cas9
2.64047	Target_T7E1	Cas9
20.53	Off_target_1_NHEJ	Cas9
25.4332	Off_target_1_NHEJ	Cas9
7.98171	Off_target_1_NHEJ	Cas9
20.8046	Off_target_1_NHEJ	Cas9
7.83622	Off_target_1_NHEJ	Cas9
6.79423	Off_target_1_NHEJ	Cas9
19.741	Off_target_2_NHEJ	Cas9
4.1178	Off_target_2_NHEJ	Cas9
5.79855	Off_target_2_NHEJ	Cas9
4.2717	Off_target_2_NHEJ	Cas9
0.792704	Target_HDR	AcrIIA4_2A_Cas9
0.105969	Target_HDR	AcrIIA4_2A_Cas9
0.160431	Target_HDR	AcrIIA4_2A_Cas9
6.11582	Target_T7E1	AcrIIA4_2A_Cas9
0.394031	Target_T7E1	AcrIIA4_2A_Cas9
0.0222504	Target_T7E1	AcrIIA4_2A_Cas9
1.57317	Off_target_1_NHEJ	AcrIIA4_2A_Cas9
0.21303	Off_target_1_NHEJ	AcrIIA4_2A_Cas9
0.334566	Off_target_1_NHEJ	AcrIIA4_2A_Cas9
0.58977	Off_target_2_NHEJ	AcrIIA4_2A_Cas9
0	Off_target_2_NHEJ	AcrIIA4_2A_Cas9
0	Off_target_2_NHEJ	AcrIIA4_2A_Cas9
10.6379	Target_HDR	AcrIIA4_Cdt1_2A_Cas9
6.25246	Target_HDR	AcrIIA4_Cdt1_2A_Cas9
7.13243	Target_HDR	AcrIIA4_Cdt1_2A_Cas9
12.956	Target_HDR	AcrIIA4_Cdt1_2A_Cas9
6.30394	Target_HDR	AcrIIA4_Cdt1_2A_Cas9
6.57509	Target_HDR	AcrIIA4_Cdt1_2A_Cas9
9.21002	Target_HDR	AcrIIA4_Cdt1_2A_Cas9
11.1118	Target_HDR	AcrIIA4_Cdt1_2A_Cas9
22.9936	Target_T7E1	AcrIIA4_Cdt1_2A_Cas9
30.6487	Target_T7E1	AcrIIA4_Cdt1_2A_Cas9
24.6983	Target_T7E1	AcrIIA4_Cdt1_2A_Cas9
0.903905	Target_T7E1	AcrIIA4_Cdt1_2A_Cas9
0.588203	Target_T7E1	AcrIIA4_Cdt1_2A_Cas9
4.77899	Target_T7E1	AcrIIA4_Cdt1_2A_Cas9
1.63233	Off_target_1_NHEJ	AcrIIA4_Cdt1_2A_Cas9
0.798798	Off_target_1_NHEJ	AcrIIA4_Cdt1_2A_Cas9
0.0418639	Off_target_1_NHEJ	AcrIIA4_Cdt1_2A_Cas9
2.31376	Off_target_1_NHEJ	AcrIIA4_Cdt1_2A_Cas9
5.2928	Off_target_1_NHEJ	AcrIIA4_Cdt1_2A_Cas9
0	Off_target_2_NHEJ	AcrIIA4_Cdt1_2A_Cas9
0.208834	Off_target_2_NHEJ	AcrIIA4_Cdt1_2A_Cas9
0.730989	Off_target_2_NHEJ	AcrIIA4_Cdt1_2A_Cas9
0	Off_target_2_NHEJ	AcrIIA4_Cdt1_2A_Cas9
0.144222	Off_target_2_NHEJ	AcrIIA4_Cdt1_2A_Cas9
3.09412	Off_target_2_NHEJ	AcrIIA4_Cdt1_2A_Cas9
0	Off_target_2_NHEJ	AcrIIA4_Cdt1_2A_Cas9

## Sheet: Fig 6d VEGFA 20nt efficiency
Efficiency	Editing_Type	Samples
1.6485	Target_HDR	Cas9
0.728845	Target_HDR	Cas9
0.8739	Target_HDR	Cas9
0.826816	Target_HDR	Cas9
0.573314	Target_HDR	Cas9
0.340234	Target_HDR	Cas9
0.748907	Target_HDR	Cas9
22.6394	Target_T7E1	Cas9
8.2649	Target_T7E1	Cas9
3.37704	Target_T7E1	Cas9
1.80218	Target_T7E1	Cas9
1.72152	Target_T7E1	Cas9
0.706265	Target_T7E1	Cas9
0.944672	Off_target_1_NHEJ	Cas9
1.02488	Off_target_1_NHEJ	Cas9
0.912372	Off_target_1_NHEJ	Cas9
0.6956	Off_target_1_NHEJ	Cas9
1.49954	Off_target_2_NHEJ	Cas9
3.85602	Off_target_2_NHEJ	Cas9
0.309931	Off_target_2_NHEJ	Cas9
1.07205	Off_target_2_NHEJ	Cas9
0	Target_HDR	AcrIIA4_2A_Cas9
0.159277	Target_HDR	AcrIIA4_2A_Cas9
0	Target_HDR	AcrIIA4_2A_Cas9
4.29611	Target_T7E1	AcrIIA4_2A_Cas9
0.192883	Target_T7E1	AcrIIA4_2A_Cas9
0	Target_T7E1	AcrIIA4_2A_Cas9
6.06486	Off_target_1_NHEJ	AcrIIA4_2A_Cas9
0.173823	Off_target_1_NHEJ	AcrIIA4_2A_Cas9
0	Off_target_1_NHEJ	AcrIIA4_2A_Cas9
0.478999	Off_target_2_NHEJ	AcrIIA4_2A_Cas9
0.42181	Off_target_2_NHEJ	AcrIIA4_2A_Cas9
0.120372	Off_target_2_NHEJ	AcrIIA4_2A_Cas9
5.60094	Target_HDR	AcrIIA4_Cdt1_2A_Cas9
2.6229	Target_HDR	AcrIIA4_Cdt1_2A_Cas9
2.79032	Target_HDR	AcrIIA4_Cdt1_2A_Cas9
2.83703	Target_HDR	AcrIIA4_Cdt1_2A_Cas9
4.89443	Target_HDR	AcrIIA4_Cdt1_2A_Cas9
1.57974	Target_HDR	AcrIIA4_Cdt1_2A_Cas9
5.22408	Target_HDR	AcrIIA4_Cdt1_2A_Cas9
44.8196	Target_T7E1	AcrIIA4_Cdt1_2A_Cas9
0.968418	Target_T7E1	AcrIIA4_Cdt1_2A_Cas9
6.34608	Target_T7E1	AcrIIA4_Cdt1_2A_Cas9
3.19172	Target_T7E1	AcrIIA4_Cdt1_2A_Cas9
0.73108	Target_T7E1	AcrIIA4_Cdt1_2A_Cas9
0.648573	Target_T7E1	AcrIIA4_Cdt1_2A_Cas9
0.507859	Off_target_1_NHEJ	AcrIIA4_Cdt1_2A_Cas9
0.0529976	Off_target_1_NHEJ	AcrIIA4_Cdt1_2A_Cas9
0.447531	Off_target_1_NHEJ	AcrIIA4_Cdt1_2A_Cas9
0.712877	Off_target_1_NHEJ	AcrIIA4_Cdt1_2A_Cas9
0.369376	Off_target_2_NHEJ	AcrIIA4_Cdt1_2A_Cas9
0	Off_target_2_NHEJ	AcrIIA4_Cdt1_2A_Cas9
0.0277781	Off_target_2_NHEJ	AcrIIA4_Cdt1_2A_Cas9
0.206837	Off_target_2_NHEJ	AcrIIA4_Cdt1_2A_Cas9
0.326157	Off_target_2_NHEJ	AcrIIA4_Cdt1_2A_Cas9
0.503799	Off_target_2_NHEJ	AcrIIA4_Cdt1_2A_Cas9

## Sheet: Fig 7b EMX1 18nt efficiency
Efficiency	Editing_Type	Samples
0.676967	Target_HDR	Cas9
1.42967	Target_HDR	Cas9
0.722855	Target_HDR	Cas9
3.21806	Off_target_1_NHEJ	Cas9
1.72206	Off_target_1_NHEJ	Cas9
0.987663	Off_target_1_NHEJ	Cas9
0.794518	Off_target_2_NHEJ	Cas9
0.696968	Off_target_2_NHEJ	Cas9
0.625435	Off_target_2_NHEJ	Cas9
2.73611	Target_HDR	AcrIIA4_Cdt1_2A_Cas9
5.60852	Target_HDR	AcrIIA4_Cdt1_2A_Cas9
2.60476	Target_HDR	AcrIIA4_Cdt1_2A_Cas9
2.17605	Target_HDR	AcrIIA4_Cdt1_2A_Cas9
3.89193	Target_HDR	AcrIIA4_Cdt1_2A_Cas9
0.723716	Off_target_1_NHEJ	AcrIIA4_Cdt1_2A_Cas9
0.527784	Off_target_1_NHEJ	AcrIIA4_Cdt1_2A_Cas9
0.620032	Off_target_1_NHEJ	AcrIIA4_Cdt1_2A_Cas9
0.122096	Off_target_1_NHEJ	AcrIIA4_Cdt1_2A_Cas9
0	Off_target_1_NHEJ	AcrIIA4_Cdt1_2A_Cas9
0.612021	Off_target_2_NHEJ	AcrIIA4_Cdt1_2A_Cas9
0	Off_target_2_NHEJ	AcrIIA4_Cdt1_2A_Cas9
0.19485	Off_target_2_NHEJ	AcrIIA4_Cdt1_2A_Cas9
0.527998	Off_target_2_NHEJ	AcrIIA4_Cdt1_2A_Cas9
0	Off_target_2_NHEJ	AcrIIA4_Cdt1_2A_Cas9

## Sheet: Fig 7c VEGFA 17nt efficiency
Efficiency	Editing_Type	Samples
0.676967	Target_HDR	Cas9
1.42967	Target_HDR	Cas9
0.722855	Target_HDR	Cas9
3.21806	Off_target_1_NHEJ	Cas9
1.72206	Off_target_1_NHEJ	Cas9
0.987663	Off_target_1_NHEJ	Cas9
0.794518	Off_target_2_NHEJ	Cas9
0.696968	Off_target_2_NHEJ	Cas9
0.625435	Off_target_2_NHEJ	Cas9
2.73611	Target_HDR	AcrIIA4_Cdt1_2A_Cas9
5.60852	Target_HDR	AcrIIA4_Cdt1_2A_Cas9
2.60476	Target_HDR	AcrIIA4_Cdt1_2A_Cas9
2.17605	Target_HDR	AcrIIA4_Cdt1_2A_Cas9
3.89193	Target_HDR	AcrIIA4_Cdt1_2A_Cas9
0.723716	Off_target_1_NHEJ	AcrIIA4_Cdt1_2A_Cas9
0.527784	Off_target_1_NHEJ	AcrIIA4_Cdt1_2A_Cas9
0.620032	Off_target_1_NHEJ	AcrIIA4_Cdt1_2A_Cas9
0.122096	Off_target_1_NHEJ	AcrIIA4_Cdt1_2A_Cas9
0	Off_target_1_NHEJ	AcrIIA4_Cdt1_2A_Cas9
0.612021	Off_target_2_NHEJ	AcrIIA4_Cdt1_2A_Cas9
0	Off_target_2_NHEJ	AcrIIA4_Cdt1_2A_Cas9
0.19485	Off_target_2_NHEJ	AcrIIA4_Cdt1_2A_Cas9
0.527998	Off_target_2_NHEJ	AcrIIA4_Cdt1_2A_Cas9
0	Off_target_2_NHEJ	AcrIIA4_Cdt1_2A_Cas9
